# Supplementary material for: Discovery and analytical assessment of urinary miRNA biomarkers for cervical cancer using advanced small RNA sequencing
Source: Transl Oncol. 2026 Jun 16;71:102857. doi: 10.1016/j.tranon.2026.102857 (PMC13292658; doi:10.1016/j.tranon.2026.102857)
Supplement: Supplementary file 1 — Supplementary Table 1. Summary of sequencing data, preprocessing and miRNA mapping metrics. [file mmc1.xlsx]

## Sheet: Sheet1
Sample	raw reads	adapter cleaned	reads in analysis	unique reads in analysis	UMI filtered reads	QualityFilteredReads	mature_microRNA_reads	assignedUR	assignedRC	numberMatureMicroRNA	numberMatureMicroRNA_SA	AdapterDimerPercent	UltraShortReadPerc	ShortReadPerc
Control_2	8730026	5515628	2837808	192987	2589766	68	1740606	132986	2752806	1054	949	1.12718	1.73665	0.819003
M01	8819735	7962100	946272	299932	5387554	68	5979	158909	569061	293	250	12.1631	49.8694	14.2713
M02	10376498	9211763	852596	355319	7431832	79	5881	173785	440524	290	252	17.6949	31.2455	16.4618
M03	7305170	7113608	1754438	635197	4457237	68	2399	297608	1043307	389	345	5.35427	28.1557	22.7611
M04	10063081	9042444	621203	236877	7543936	65	5223	118164	323859	260	219	21.9509	33.8462	13.1766
M05	10002048	8732216	1250146	639623	6526096	80	6502	342626	678873	390	343	11.3214	29.9359	18.525
M06	10551713	9636684	668839	268431	7992077	70	6639	134824	359275	294	255	18.9112	38.1218	13.8347
M07	9905182	8725728	704903	288342	6983096	74	16036	148368	377933	333	275	16.5722	41.2001	13.3693
M08	11392314	10698320	1300551	615827	8522734	96	3191	257672	587560	347	313	12.0866	26.3325	16.3808
M09	5673766	5046724	568749	234315	3826161	41	14442	125547	292725	316	275	18.9893	32.6602	14.0849
M10	9331288	8731759	660015	321881	7318055	61	5605	133945	293695	270	235	20.7265	28.7313	15.5017
M11	8802843	7472172	1088087	527443	5992523	76	17519	235843	531891	343	293	7.81658	17.7017	11.954
M12	7277830	6934078	1553993	625649	4603986	85	166617	289398	817563	592	528	8.36409	24.1034	14.3678
M13	10791786	10051381	1569936	488433	8130562	111	146851	203795	621709	361	318	5.46403	12.212	10.1361
M14	8675262	7905039	1659806	664288	5721244	83	72651	278447	692329	423	378	5.27813	18.0639	12.8628
M15	6703874	5843004	1580865	614822	3987059	1725	40984	218640	533732	377	334	4.48948	9.63011	11.6976
M16	5758177	5128095	471028	214342	3926130	552	2340	109210	244308	215	186	19.5882	39.2837	13.1436
M17	5953053	5522873	432042	185377	4430888	21	1748	90746	224394	173	142	25.0603	32.263	14.2722
M18	6271566	5599289	776757	445178	4480988	49	2353	144752	265110	242	215	11.6141	16.1765	12.2511
M19	10533691	9632007	1442451	509628	7747794	110	29693	207587	550503	323	262	6.86502	15.4866	11.8496
M20	7803261	7230930	1058324	416784	5792758	2020	95879	172264	439519	341	300	8.12194	17.1874	11.4918
M21	4191050	4013034	223876	100650	3266725	302	503	53906	123934	129	117	32.2117	33.3867	14.3536
M22	6367356	6082574	1241281	333496	4009110	73	87006	232695	1011854	508	443	6.71194	32.7963	16.3545
M23	7413900	7279494	595542	218325	5921715	51	28015	128305	359235	334	290	16.5767	38.1642	13.9608
M24	8754467	8479181	1247259	345832	6639525	95	125197	237013	1067237	514	449	6.15234	25.3221	19.5487
M25	7262694	6973614	781687	316302	5654125	80	2579	153682	419295	254	218	10.076	29.8794	20.3336
M26	10293791	9905515	581881	202013	8270861	74	32568	111717	321960	305	264	18.1437	43.9617	13.6054
M27	9996345	9386506	636708	251324	7971331	95	15957	157990	429757	337	293	12.2944	41.4642	16.366
M28	9195071	8668695	506700	235799	7513462	71	13979	124181	284891	355	305	16.7811	36.8395	15.4609
M29	8685158	8381405	412660	150847	7348197	68	9542	79420	226906	198	160	23.7776	32.8434	12.841
M30	9546781	9197044	1581534	695088	6935024	94	10697	280075	659959	414	359	7.89143	21.281	15.1197
URIrun_control_library	13062698	8309924	3438956	214819	4624079	142557	2129135	144174	3326061	1062	950	1.21048	1.47863	0.728241
MA_01	13338257	12043148	1093593	225951	10142820	112076	11066	124002	514073	192	166	19.1473	14.0798	11.8599
MA_02	18089980	16206720	1995743	527497	13268811	208127	20148	206021	585607	293	253	8.83015	15.0472	9.3722
MA_03	17726203	16030802	1617634	450254	13597634	190007	2616	172097	523790	191	171	10.636	13.6836	11.8731
MA_04	21727777	19843970	2264475	577500	16476482	245733	9523	224018	727902	314	267	9.07512	15.1856	11.1456
MA_05	18685696	16404311	1677896	413062	13711813	192057	4457	134301	479240	197	172	10.8569	10.4756	8.93151
MA_06	13941827	12873860	2028113	468434	9891905	174256	6739	170079	536408	249	206	8.6556	16.1339	11.9256
MA_07	20657645	18426089	2647545	722758	14559534	224055	6012	241303	800775	279	239	10.3337	13.0076	10.8188
MA_08	9468677	8128657	1135023	368722	6353371	103897	9313	163117	455305	303	251	12.6844	15.1943	9.5942
MA_09	16396949	14809628	2651798	905683	10997480	209483	2702	277809	780506	297	247	6.47558	15.7411	12.1111
MA_10	12550823	11466938	1758866	439921	8813208	157036	40400	254131	1087990	323	268	8.36055	18.5844	11.5085
